# Supplementary material for: Changes in Photosystem II Complex and Physiological Activities in Pea and Maize Plants in Response to Salt Stress
Source: Plants (Basel). 2024 Apr 3;13(7):1025. doi: 10.3390/plants13071025 (PMC11013719; doi:10.3390/plants13071025)
Supplement: Supplementary file 1 [file plants-13-01025-s001.zip]

Archive with 1 entries (1 files):
- plants-2925878-supplementary.pdf
